# Supplementary material for: The Medicago SymCEP7 hormone increases nodule number via shoots without compromising lateral root number
Source: Plant Physiol. 2023 Jan 19;191(3):2012–26. doi: 10.1093/plphys/kiad012 (PMC10022606; doi:10.1093/plphys/kiad012)
Supplement: kiad012_Supplementary_Data [file kiad012_supplementary_data.zip]

Archive with 2 entries (2 files):
- PP2022RA01172DR1_Supplemental_Figures.pdf
- supplemental method 1.pdf
